# Supplementary material for: Antibiotic Prescription Patterns in the Post-COVID-19 Era in Six European Countries: A Cross-Sectional Study
Source: Antibiotics (Basel). 2025 Sep 10;14(9):911. doi: 10.3390/antibiotics14090911 (PMC12466364; doi:10.3390/antibiotics14090911)
Supplement: Supplementary file 1 [file antibiotics-14-00911-s001.zip]

Archive with 1 entries (1 files):
- antibiotics-3818788-supplementary.pdf
